# Supplementary material for: Regulation of whole-body angular momentum during human walking
Source: Sci Rep. 2023 May 17;13:8000. doi: 10.1038/s41598-023-34910-5 (PMC10192365; doi:10.1038/s41598-023-34910-5)
Supplement: Supplementary file 1 — Supplementary Information. [file 41598_2023_34910_MOESM1_ESM.xlsx]

## Sheet: Sheet1
	Fig	Parameters	max or min	with arm swing		without arm swing		p-value
				mean	SD	mean	SD
	2	neck axial rotation angle [deg]	max	-2.07416	2.52517	-0.46557	2.927	0.0195312
		thoraco-pelvic axial rotation angle [deg]	max	10.2259	1.78367	6.30473	2.7077	0.000532518
			min	-8.54756	3.17673	-5.92896	3.35949	5.26536e-05
		shoulder adduction angle [deg]	max	1.74189	1.44836	14.2629	2.3897	0.00195312
			min	-3.5419	2.06825	13.0065	2.32025	0.00195312
		shoulder flexion angle [deg]	max	24.1177	6.3019	34.3948	6.06704	0.0136719
			min	-11.9314	7.04199	32.857	6.11913	0.00195312
		VFM [-]	max	0.0034643	0.00142631	0.00687311	0.0013032	5.06589e-05
	3	Lz [-]	min	-0.0138152	0.00427582	-0.0243222	0.00293831	1.90269e-06
			max	0.0132244	0.00534318	0.024161	0.00236781	8.01811e-06
	4	Lx (L-arms) [-]	max	0.00212274	0.00116838	0.000972798	0.000285481	0.00688565
			min	-0.00172938	0.000841488	-0.0009637	0.000291086	0.00924051
		Lx (R-arms) [-]	max	0.00187354	0.000775366	0.000936407	0.000447346	0.00195312
			min	-0.00214724	0.00100827	-0.00083729	0.00027435	0.00195312
		Lz (L-arms) [-]	max	0.00692243	0.00167716	0.00117419	0.000332048	1.09397e-06
			min	-0.0078375	0.00279451	-0.000767968	0.000192549	0.00195312
		Lz (R-arms) [-]	max	0.00745124	0.00234734	0.000781268	0.000263213	6.16511e-06
			min	-0.00742914	0.0017972	-0.00121688	0.000421715	7.86391e-07
	6	Ay [-]	max in the first half of gait cycle	0.136999	0.00511368	0.129577	0.00400192	0.00195312
			max in the second half	0.136879	0.0043814	0.130544	0.00570596	0.00892918
		Az [-]	max in the first half	0.0422971	0.00444382	0.0281094	0.00277484	5.23841e-06
			max in the second half	0.0431114	0.00513532	0.0282325	0.00247441	1.07629e-05
		Ay - By [-]	max in the first half	0.1185	0.00793057	0.11472	0.00766399	0.0217911
		Az - Bz [-]	max in the first half	0.0295635	0.00792175	0.00920652	0.00167553	1.3753e-05
			max in the second half	0.0313589	0.0090083	0.00839409	0.00185905	2.4289e-05
		Bz [-]	max in the first half	0.0139597	0.00412947	0.0243222	0.00293831	1.61861e-06
			max in the second half	0.0134421	0.0050965	0.024161	0.00236781	6.0993e-06
	7	Mz [-]	min after right heel-contact	-0.019838	0.00567721	-0.0280834	0.00573743	0.000152363
			max after left heel-contact	0.0181055	0.00671052	0.0272043	0.00356084	0.000167225
		τL [-]	max	0.00329823	0.00166625	0.00426039	0.00154881	0.0354172
			min	-0.00237607	0.0014467	-0.00613749	0.00138726	3.54553e-06
		τR [-]	max	0.0034643	0.00142631	0.00687311	0.0013032	5.06589e-05
	8	dot Lz [-]	min after right heel-contact	0.0203696	0.00781173	0.0301398	0.00519246	2.89832e-06
			max after left heel-contact	-0.0206596	0.00590026	-0.02947	0.00413392	1.97256e-05
